# Supplementary material for: Characterization of WOX genes revealed drought tolerance, callus induction, and tissue regeneration in Gossypium hirsutum
Source: Front Genet. 2022 Oct 12;13:928055. doi: 10.3389/fgene.2022.928055 (PMC9597092; doi:10.3389/fgene.2022.928055)
Supplement: Supplementary file 2 [file Table3.XLSX]

## Sheet: Sheet1
Table S3: The correspondence between WOX genes from two versions of G. hirsutum genome.
Gene locus in ICR genome	Chr	start	end	direction	Gene locus in NAU genome	Chr	start	end	direction
Gh_A01G127500	A01	28439079	28440598	+	Gh_A01G0998	A01	28211758	28212736	+
Gh_A01G162200	A01	76317020	76318368	-	Gh_A01G1252	A01	72702363	72703711	-
Gh_A02G099400	A02	22220597	22221797	+	Gh_A02G0851	A02	22056095	22057042	+
Gh_A02G209400	A02	105544215	105546027	+	Gh_A02G1705	A02	83237195	83238616	+
Gh_A03G047900	A03	6876128	6877240	+	Gh_A03G0301	A03	5077293	5078407	+
Gh_A05G086300	A05	9201956	9203354	-	Gh_A05G0852	A05	8497547	8498943	-
Gh_A05G143700	A05	15371967	15374723	+	Gh_A05G1334	A05	13652171	13653809	+
Gh_A05G188600	A05	20320438	20321773	-	Gh_A05G1768	A05	18643896	18644955	-
Gh_A07G106100	A07	16657759	16658593	-	Gh_A07G0882	A07	15552934	15553768	-
Gh_A07G189300	A07	66724941	66727605	+	Gh_A07G1563	A07	57203829	57205977	+
Gh_A08G034600	A08	3484339	3485850	-	Gh_A08G0247	A08	2688010	2688762	-
Gh_A10G021300	A10	1899695	1902840	-	Gh_A10G0270	A10	2379096	2380338	-
Gh_A10G086100	A10	19199558	19200620	+	Gh_A10G0884	A10	19135722	19136784	+
Gh_A10G242700	A10	113638757	113640137	-	Gh_A10G2087	A10	99631484	99632864	-				60	7.7
Gh_A11G343900	A11	115131846	115134120	+	Gh_A11G2676	A11	88906993	88908135	+				7.79221	1
Gh_A11G371100	A11	118766879	118768313	-
Gh_A12G064500	A12	13905318	13906692	-	Gh_A12G0552	A12	13669339	13670713	-
Gh_A12G295400	A12	105045846	105048557	-	Gh_A12G2429	A12	86768862	86771458	-
Gh_A13G182000	A13	98910995	98913399	-	Gh_A13G1402	A13	70929455	70931186	-
Gh_A13G255400	A13	107991718	107993439	-	Gh_A13G1983	A13	79347577	79349298	-
Gh_D01G126400	D01	20619859	20620836	+	Gh_D01G1055	D01	19739272	19740249	+
					Gh_D01G1463	D01	43699967	43701313	+
Gh_D02G100600	D02	17516409	17517356	+	Gh_D02G0901	D02	17957326	17958273	+
Gh_D03G001600	D03	131440	133271	-	Gh_D03G0014	D03	130381	131805	-
Gh_D03G148900	D03	47308013	47309123	-	Gh_D03G1275	D03	40638897	40640007	-
Gh_D05G098200	D05	8172029	8173468	-	Gh_D05G3885	scaffold4075_D05	13293	14630	+
Gh_D05G159100	D05	13888987	13891956	+	Gh_D05G1503	D05	13535211	13536850	-
Gh_D05G206000	D05	18086418	18087748	-	Gh_D05G1962	D05	18071480	18072536	-
Gh_D07G103300	D07	13095856	13096696	-	Gh_D07G0951	D07	12710159	12710999	-
Gh_D07G188000	D07	39111280	39113937	+	Gh_D07G1730	D07	38156360	38158511	+
Gh_D08G034600	D08	3347081	3348588	-	Gh_D08G0336	D08	3380186	3380935	-
Gh_D10G030100	D10	2624079	2627165	-	Gh_D10G0270	D10	2329169	2330411	-
Gh_D10G094100	D10	11610046	11611107	-	Gh_D10G0866	D10	10961089	10962150	-
Gh_D10G274500	D10	64737792	64739244	-	Gh_D10G2357	D10	62457592	62459044	-
Gh_D11G348300	D11	68264735	68266563	+	Gh_D11G3037	D11	61822268	61823508	+
Gh_D11G379200	D11	71977986	71979932	-	Gh_D11G3261	D11	65615338	65617151	-
Gh_D12G062300	D12	10615577	10616953	-	Gh_D12G0569	D12	10599970	10601346	-
Gh_D12G289200	D12	62006128	62009217	-
Gh_D13G185500	D13	54792368	54794782	-	Gh_D13G1717	D13	51584083	51585684	-
Gh_D13G260000	D13	63321571	63323269	-	Gh_D13G2382	D13	59943802	59945500	-

## Sheet: Sheet2
Gh_A01G0998	A01	+	28211758	28212736
Gh_A01G1252	A01	-	72702363	72703711
Gh_A02G0851	A02	+	22056095	22057042
Gh_A02G1705	A02	+	83237195	83238616
Gh_A03G0301	A03	+	5077293	5078407
Gh_A05G0852	A05	-	8497547	8498943
Gh_A05G1334	A05	+	13652171	13653809
Gh_A05G1768	A05	-	18643896	18644955
Gh_A07G0882	A07	-	15552934	15553768
Gh_A07G1563	A07	+	57203829	57205977
Gh_A08G0247	A08	-	2688010	2688762
Gh_A10G0270	A10	-	2379096	2380338
Gh_A10G0884	A10	+	19135722	19136784
Gh_A10G2087
Gh_A11G2676	A11	+	88906993	88908135
Gh_A12G0552
Gh_A12G2429	A12	-	86768862	86771458
Gh_A13G1402	A13	-	70929455	70931186
Gh_A13G1983	A13	-	79347577	79349298
Gh_D01G1055	D01	+	19739272	19740249
Gh_D01G1463
Gh_D02G0901	D02	+	17957326	17958273
Gh_D03G0014	D03	-	130381	131805
Gh_D03G1275	D03	-	40638897	40640007
Gh_D05G1503
Gh_D05G1962	D05	-	18071480	18072536
Gh_D05G3885	scaffold4075_D05	+	13293	14630
Gh_D07G0951	D07	-	12710159	12710999
Gh_D07G1730	D07	+	38156360	38158511
Gh_D08G0336	D08	-	3380186	3380935
Gh_D10G0270
Gh_D10G0866	D10	-	10961089	10962150
Gh_D10G2357
Gh_D11G3037
Gh_D11G3261
Gh_D12G0569	D12	-	10599970	10601346
Gh_D13G1717
Gh_D13G2382	D13	-	59943802	59945500
