# Supplementary material for: Characterization of WOX genes revealed drought tolerance, callus induction, and tissue regeneration in Gossypium hirsutum
Source: Front Genet. 2022 Oct 12;13:928055. doi: 10.3389/fgene.2022.928055 (PMC9597092; doi:10.3389/fgene.2022.928055)
Supplement: Supplementary file 8 [file Table1.XLSX]

## Sheet: WOX
	Table S1.The characteristics of WOX proteins in four cotton species.
Speices	Gene ID	Protein Length (aa)	Molecular Weight (kDa)	Charge	Isoelectric Point	Grand Average of Hydropathy
G. hirsutum	Gh_A01G127500	217	25.028	10.5	9.497	-1.069
G. hirsutum	Gh_A01G162200	291	33.22	-1.5	6.177	-0.89
G. hirsutum	Gh_A02G099400	200	22.888	7.5	9.409	-0.914
G. hirsutum	Gh_A02G209400	245	27.847	-3.5	5.809	-0.837
G. hirsutum	Gh_A03G047900	201	22.953	8	9.113	-0.594
G. hirsutum	Gh_A05G086300	232	26.472	10.5	9.344	-0.524
G. hirsutum	Gh_A05G143700	369	40.652	6.5	7.726	-0.582
G. hirsutum	Gh_A05G188600	218	25.219	12	9.944	-1.022
G. hirsutum	Gh_A07G106100	244	27.159	0.5	6.67	-0.649
G. hirsutum	Gh_A07G189300	247	27.695	-6.5	4.892	-0.724
G. hirsutum	Gh_A08G034600	228	26.239	0	6.514	-0.747
G. hirsutum	Gh_A10G021300	355	39.43	3	7.72	-0.58
G. hirsutum	Gh_A10G086100	289	32.19	-2.75	6.5	-0.88
G. hirsutum	Gh_A10G242700	187	21.77	3.87	8.83	-1.01
G. hirsutum	Gh_A11G343900	251	27.573	-3.5	5.099	-0.449
G. hirsutum	Gh_A11G371100	125	14.1	-4	4.93	-0.662
G. hirsutum	Gh_A12G064500	280	31.212	0.5	6.664	-0.882
G. hirsutum	Gh_A12G295400	373	42.902	4	7.291	-0.93
G. hirsutum	Gh_A13G182000	244	26.727	-1	6.245	-0.418
G. hirsutum	Gh_A13G255400	244	27.01	12	8.852	-0.781
G. hirsutum	Gh_D01G126400	217	24.955	9.5	9.266	-1.042
G. hirsutum	Gh_D02G100600	200	22.907	8.5	9.657	-0.901
G. hirsutum	Gh_D03G001600	246	28.021	-3	5.989	-0.802
G. hirsutum	Gh_D03G148900	203	23.123	8	9.113	-0.569
G. hirsutum	Gh_D05G098200	264	30.278	12.5	9.52	-0.516
G. hirsutum	Gh_D05G159100	383	42.535	10	8.615	-0.607
G. hirsutum	Gh_D05G206000	215	24.926	12	9.944	-1.03
G. hirsutum	Gh_D07G103300	246	27.392	-1	6.244	-0.693
G. hirsutum	Gh_D07G188000	247	27.769	-8.5	4.704	-0.751
G. hirsutum	Gh_D08G034600	227	26.116	-2.5	5.895	-0.741
G. hirsutum	Gh_D10G030100	346	38.505	9	8.249	-0.585
G. hirsutum	Gh_D10G094100	289	32.185	0	6.508	-0.875
G. hirsutum	Gh_D10G274500	189	21.991	4	8.478	-0.996
G. hirsutum	Gh_D11G348300	251	27.544	-2.5	5.343	-0.459
G. hirsutum	Gh_D11G379200	227	25.721	-3.5	5.397	-0.731
G. hirsutum	Gh_D12G062300	279	31.321	2	7.084	-0.908
G. hirsutum	Gh_D12G289200	314	36.249	1	6.719	-1.012
G. hirsutum	Gh_D13G185500	244	26.557	-2.5	5.64	-0.388
G. hirsutum	Gh_D13G260000	248	27.087	11	8.613	-0.768
G. barbadense	Gbar_A01G011350	217	24.929	9.5	9.252	-1.05
G. barbadense	Gbar_A01G023340	291	33.22	-1.5	6.177	-0.89
G. barbadense	Gbar_A02G008640	301	35.121	13.5	10.087	-0.767
G. barbadense	Gbar_A03G004370	200	22.839	8	9.113	-0.579
G. barbadense	Gbar_A05G009640	232	26.49	10.5	9.344	-0.535
G. barbadense	Gbar_A05G015730	369	40.61	6.5	7.726	-0.594
G. barbadense	Gbar_A05G020310	218	25.219	12	9.944	-1.022
G. barbadense	Gbar_A07G010200	245	27.257	0.5	6.67	-0.653
G. barbadense	Gbar_A07G018170	247	27.695	-6.5	4.892	-0.724
G. barbadense	Gbar_A08G003350	215	24.666	0	6.513	-0.825
G. barbadense	Gbar_A10G003160	340	37.802	7.5	8.15	-0.602
G. barbadense	Gbar_A10G010510	289	32.2	0	6.508	-0.864
G. barbadense	Gbar_A10G024830	187	21.777	5	8.83	-0.972
G. barbadense	Gbar_A11G032270	251	27.573	-3.5	5.099	-0.449
G. barbadense	Gbar_A11G034270	207	23.349	-4.5	5.152	-0.718
G. barbadense	Gbar_A12G006160	276	30.592	1.5	7.004	-0.723
G. barbadense	Gbar_A12G028130	364	41.79	1.5	6.792	-0.957
G. barbadense	Gbar_A13G017690	244	26.687	-1.5	6.023	-0.411
G. barbadense	Gbar_A13G024290	244	27.01	12	8.852	-0.781
G. barbadense	Gbar_D01G011930	217	24.955	9.5	9.266	-1.042
G. barbadense	Gbar_D01G015800	286	32.693	-2.5	5.934	-0.958
G. barbadense	Gbar_D02G009640	196	22.462	7.5	9.409	-0.886
G. barbadense	Gbar_D03G000190	246	27.998	-3.5	5.815	-0.803
G. barbadense	Gbar_D03G014010	202	22.995	8	9.113	-0.555
G. barbadense	Gbar_D03G018480	245	27.847	-3.5	5.809	-0.837
G. barbadense	Gbar_D05G010110	230	26.156	9.5	9.145	-0.524
G. barbadense	Gbar_D05G016150	358	39.753	6	7.707	-0.613
G. barbadense	Gbar_D05G020970	215	24.926	12	9.944	-1.03
G. barbadense	Gbar_D07G010580	246	27.392	-1	6.244	-0.693
G. barbadense	Gbar_D07G018920	247	27.769	-7.5	4.796	-0.753
G. barbadense	Gbar_D08G003500	215	24.689	-1	6.308	-0.818
G. barbadense	Gbar_D10G003060	345	38.279	5	7.222	-0.574
G. barbadense	Gbar_D10G009290	289	32.125	0	6.507	-0.862
G. barbadense	Gbar_D10G025890	189	21.991	4	8.478	-0.996
G. barbadense	Gbar_D11G033030	256	28.171	-1.5	5.763	-0.513
G. barbadense	Gbar_D11G036500	219	24.875	-3.5	5.397	-0.812
G. barbadense	Gbar_D12G006200	279	31.321	2	7.084	-0.908
G. barbadense	Gbar_D12G028050	364	41.934	2.5	6.998	-0.956
G. barbadense	Gbar_D13G017670	244	26.557	-2.5	5.64	-0.388
G. barbadense	Gbar_D13G024850	248	27.087	11	8.613	-0.768
G. arboretum	Ga01G1410	217	25.012	9.5	9.259	-1.092
G. arboretum	Ga01G2409	201	22.986	8.5	9.342	-0.6
G. arboretum	Ga02G0019	245	27.847	-3.5	5.809	-0.837
G. arboretum	Ga02G0948	291	33.294	-2.5	5.934	-0.926
G. arboretum	Ga05G1053	232	26.474	10.5	9.344	-0.558
G. arboretum	Ga05G1688	358	39.661	6	7.707	-0.597
G. arboretum	Ga05G2173	215	24.916	12	9.944	-1.027
G. arboretum	Ga07G1049	277	31.179	9.5	9.27	-0.617
G. arboretum	Ga08G0340	250	28.523	-2	6.173	-0.539
G. arboretum	Ga08G1116	77	9.172	2.5	8.222	-0.913
G. arboretum	Ga10G0004	187	21.777	5	8.83	-0.972
G. arboretum	Ga10G1993	289	32.2	0	6.508	-0.864
G. arboretum	Ga10G2777	345	38.226	4.5	7.188	-0.568
G. arboretum	Ga11G0090	216	24.802	-0.5	6.402	-0.829
G. arboretum	Ga11G0392	252	27.827	-2.5	5.377	-0.519
G. arboretum	Ga12G0086	364	41.774	1.5	6.796	-0.966
G. arboretum	Ga12G2478	281	31.315	0.5	6.66	-0.87
G. arboretum	Ga13G2025	244	26.588	-2.5	5.64	-0.395
G. arboretum	Ga13G2770	246	27.041	11	8.605	-0.772
G. arboretum	Ga14G0211	247	27.695	-6.5	4.892	-0.724
G. arboretum	Ga14G2088	200	22.919	7.5	9.409	-0.924
G. arboretum	Gorai.001G108900	278	31.241	5	8.297	-0.635
G. arboretum	Gorai.001G199200	247	27.769	-7.5	4.796	-0.753
G. arboretum	Gorai.002G134800	217	24.983	8.5	8.997	-1.055
G. arboretum	Gorai.002G178400	292	33.362	0.5	6.627	-0.895
G. arboretum	Gorai.003G002200	246	27.989	-4	5.597	-0.804
G. arboretum	Gorai.003G138900	202	22.976	8	9.113	-0.586
G. arboretum	Gorai.004G038300	215	24.587	0	6.512	-0.793
G. arboretum	Gorai.005G101400	200	22.965	9.5	9.791	-0.894
G. arboretum	Gorai.007G346300	285	31.695	0.5	6.681	-0.296
G. arboretum	Gorai.007G372000	223	25.285	-4	5.379	-0.794
G. arboretum	Gorai.008G063200	279	31.349	2	7.084	-0.899
G. arboretum	Gorai.008G289800	364	41.726	3	7.206	-0.93
G. arboretum	Gorai.009G103500	230	26.17	9.5	9.145	-0.514
G. arboretum	Gorai.009G165700	377	41.552	7	7.743	-0.562
G. arboretum	Gorai.009G214200	215	24.926	12	9.944	-1.03
G. arboretum	Gorai.011G031300	345	38.202	4	7.039	-0.57
G. arboretum	Gorai.011G098600	289	32.185	0	6.508	-0.875
G. arboretum	Gorai.011G283000	188	21.891	5	8.83	-0.985
G. arboretum	Gorai.013G196400	244	26.584	-2.5	5.64	-0.398
G. arboretum	Gorai.013G264200	246	26.946	12	8.863	-0.761
